# Supplementary material for: Gut Microbiota Variation in Aging Dogs with Osteoarthritis
Source: Animals (Basel). 2025 May 30;15(11):1619. doi: 10.3390/ani15111619 (PMC12153520; doi:10.3390/ani15111619)
Supplement: Supplementary file 1 [file animals-15-01619-s001.zip]

Archive with 1 entries (1 files):
- animals-3619845-supplementary.pdf
